# Supplementary material for: Routine Whole-Genome Sequencing for Outbreak Investigations of Staphylococcus aureus in a National Reference Center
Source: Front Microbiol. 2018 Mar 20;9:511. doi: 10.3389/fmicb.2018.00511 (PMC5869177; doi:10.3389/fmicb.2018.00511)
Supplement: TABLE S1 — Strain data. [file Table_1.XLSX]

## Sheet: Strain list and data
panel name	isolate ID	sampling date	Wg MLSTprofile	CC	Wg spa type	susceptibility	origin	city	specimen nature	disease	epidemiology	agrI	agrII	agrIII	agrIV	mecA	tst1	sea	seb	sec	sed	see	seg	seh	sei	sej	sek	sel	selm	seln	selo	sep	seq	ser	selu	lukSF-PV	lukM	etA	etB	etD	mupA	qacA	qacC	DNA micrarray assignement
CC8 Lyon clone	ST20110307	2011-01-20	ST8	CC8	t068	MRSA	EARS study	Aix en Provence	blood	bacteraemia	unknown	POS	NEG	NEG	NEG	POS	NEG	POS	NEG	NEG	POS	NEG	NEG	NEG	NEG	POS	NEG	NEG	NEG	NEG	NEG	NEG	NEG	POS	NEG	NEG	NEG	NEG	NEG	NEG	NEG	NEG	NEG	CC8-MRSA-IV, Lyon Clone/UK-EMRSA-2
CC8 Lyon clone	ST20110308	2011-01-24	ST8	CC8	t008	MRSA	EARS study	Aix en Provence	blood	bacteraemia	unknown	POS	NEG	NEG	NEG	POS	NEG	POS	NEG	NEG	NEG	NEG	NEG	NEG	NEG	NEG	NEG	NEG	NEG	NEG	NEG	NEG	NEG	NEG	NEG	NEG	NEG	NEG	NEG	NEG	NEG	POS	NEG	CC8-MRSA-IV, Lyon Clone/UK-EMRSA-2
CC8 Lyon clone	ST20110343	2011-02-17	ST8	CC8	t008	MRSA	EARS study	Colombes	blood	bacteraemia	hospital-acquired	POS	NEG	NEG	NEG	POS	NEG	POS	NEG	NEG	POS	NEG	NEG	NEG	NEG	POS	NEG	NEG	NEG	NEG	NEG	NEG	NEG	POS	NEG	NEG	NEG	NEG	NEG	NEG	NEG	NEG	POS	CC8-MRSA-IV, Lyon Clone/UK-EMRSA-2
CC8 Lyon clone	ST20110501	2011-02-15	ST8	CC8	t008	MRSA	EARS study	Reims	blood	bacteraemia	hospital-acquired	POS	NEG	NEG	NEG	POS	NEG	POS	NEG	NEG	NEG	NEG	NEG	NEG	NEG	NEG	NEG	NEG	NEG	NEG	NEG	NEG	NEG	NEG	NEG	NEG	NEG	NEG	NEG	NEG	NEG	POS	NEG	CC8-MRSA-IV, Lyon Clone/UK-EMRSA-2
CC8 Lyon clone	ST20110503	2011-02-28	ST8	CC8	t008	MRSA	EARSSstudy	Reims	blood	bacteraemia	hospital-acquired	POS	NEG	NEG	NEG	POS	NEG	NEG	NEG	NEG	POS	NEG	NEG	NEG	NEG	POS	NEG	NEG	NEG	NEG	NEG	NEG	NEG	POS	NEG	NEG	NEG	NEG	NEG	NEG	NEG	NEG	NEG	CC8-MRSA-IV, Lyon Clone/UK-EMRSA-2
CC8 Lyon clone	ST20110504	2011-03-07	ST8	CC8	t008	MRSA	EARS study	Reims	blood	bacteraemia	hospital-acquired	POS	NEG	NEG	NEG	POS	NEG	POS	NEG	NEG	NEG	NEG	NEG	NEG	NEG	NEG	NEG	NEG	NEG	NEG	NEG	NEG	NEG	NEG	NEG	NEG	NEG	NEG	NEG	NEG	NEG	NEG	NEG	CC8-MRSA-IV, Lyon Clone/UK-EMRSA-2
CC8 Lyon clone	ST20110543	2011-01-04	ST8	CC8	t211	MRSA	EARS study	Brest	blood	bacteraemia	hospital-acquired	POS	NEG	NEG	NEG	POS	NEG	POS	NEG	NEG	POS	NEG	NEG	NEG	NEG	POS	NEG	NEG	NEG	NEG	NEG	NEG	NEG	POS	NEG	NEG	NEG	NEG	NEG	NEG	NEG	NEG	NEG	CC8-MRSA-IV, Lyon Clone/UK-EMRSA-2
CC8 Lyon clone	ST20110544	2011-02-08	ST8	CC8	t8702	MRSA	EARS study	Brest	blood	bacteraemia	hospital-acquired	POS	NEG	NEG	NEG	POS	NEG	POS	NEG	NEG	POS	NEG	NEG	NEG	NEG	POS	NEG	NEG	NEG	NEG	NEG	NEG	NEG	POS	NEG	NEG	NEG	NEG	NEG	NEG	NEG	NEG	NEG	CC8-MRSA-IV, Lyon Clone/UK-EMRSA-2
CC8 Lyon clone	ST20110577	2011-01-10	ST8	CC8	t008	MRSA	EARS study	Laval	blood	bacteraemia	community-acquired	POS	NEG	NEG	NEG	POS	NEG	POS	NEG	NEG	NEG	NEG	NEG	NEG	NEG	NEG	NEG	NEG	NEG	NEG	NEG	NEG	NEG	NEG	NEG	NEG	NEG	NEG	NEG	NEG	NEG	POS	NEG	CC8-MRSA-IV, Lyon Clone/UK-EMRSA-2
CC8 Lyon clone	ST20110584	2011-01-01	ST8	CC8	t008	MRSA	EARS study	Clermont Ferrand	blood	bacteraemia	hospital-acquired	POS	NEG	NEG	NEG	POS	NEG	POS	NEG	NEG	NEG	NEG	NEG	NEG	NEG	NEG	NEG	NEG	NEG	NEG	NEG	NEG	NEG	NEG	NEG	NEG	NEG	NEG	NEG	NEG	NEG	POS	NEG	CC8-MRSA-IV, Lyon Clone/UK-EMRSA-2
CC8 Lyon clone	ST20110585	2011-01-22	ST8	CC8	t008 a	MRSA	EARS study	Clermont Ferrand	blood	bacteraemia	community-acquired	POS	NEG	NEG	NEG	POS	NEG	POS	NEG	NEG	POS	NEG	NEG	NEG	NEG	POS	NEG	NEG	NEG	NEG	NEG	NEG	NEG	POS	NEG	NEG	NEG	NEG	NEG	NEG	NEG	NEG	NEG	CC8-MRSA-IV, Lyon Clone/UK-EMRSA-2
CC8 Lyon clone	ST20110586	2011-01-26	ST8	CC8	t008 a	MRSA	EARS study	Clermont Ferrand	blood	bacteraemia	community-acquired	POS	NEG	NEG	NEG	POS	NEG	POS	NEG	NEG	POS	NEG	NEG	NEG	NEG	POS	NEG	NEG	NEG	NEG	NEG	NEG	NEG	POS	NEG	NEG	NEG	NEG	NEG	NEG	NEG	NEG	NEG	CC8-MRSA-IV, Lyon Clone/UK-EMRSA-2
CC8 Lyon clone	ST20110598	2011-03-08	ST8	CC8	t304	MRSA	EARS study	Rennes	blood	bacteraemia	community-acquired	POS	NEG	NEG	NEG	POS	NEG	POS	NEG	NEG	POS	NEG	NEG	NEG	NEG	POS	NEG	NEG	NEG	NEG	NEG	NEG	NEG	POS	NEG	NEG	NEG	NEG	NEG	NEG	NEG	NEG	NEG	CC8-MRSA-IV, Lyon Clone/UK-EMRSA-2
CC8 Lyon clone	ST20110698	2011-01-26	ST8	CC8	t008 a	MRSA	EARS study	Cahors	blood	bacteraemia	hospital-acquired	POS	NEG	NEG	NEG	POS	NEG	POS	NEG	NEG	POS	NEG	NEG	NEG	NEG	POS	NEG	NEG	NEG	NEG	NEG	NEG	NEG	POS	NEG	NEG	NEG	NEG	NEG	NEG	NEG	NEG	NEG	CC8-MRSA-IV, Lyon Clone/UK-EMRSA-2
CC8 Lyon clone	ST20110994	2011-02-16	ST8	CC8	t024	MRSA	EARS study	Mulhouse	blood	bacteraemia	hospital-acquired	POS	NEG	NEG	NEG	POS	NEG	NEG	NEG	NEG	POS	NEG	NEG	NEG	NEG	POS	NEG	NEG	NEG	NEG	NEG	NEG	NEG	POS	NEG	NEG	NEG	NEG	NEG	NEG	NEG	NEG	NEG	CC8-MRSA-IV, Lyon Clone/UK-EMRSA-2
CC8 Lyon clone	ST20110995	2011-03-13	ND	CC8	t024	MRSA	EARS study	Mulhouse	blood	bacteraemia	hospital-acquired	POS	NEG	NEG	NEG	POS	NEG	POS	NEG	NEG	POS	NEG	NEG	NEG	NEG	POS	NEG	NEG	NEG	NEG	NEG	NEG	NEG	POS	NEG	NEG	NEG	NEG	NEG	NEG	NEG	NEG	NEG	CC8-MRSA-IV, Lyon Clone/UK-EMRSA-2
CC8 Lyon clone	ST20111014	2011-03-08	ST8	CC8	t051	MRSA	EARS study	Auch	blood	bacteraemia	hospital-acquired	POS	NEG	NEG	NEG	POS	NEG	POS	NEG	NEG	POS	NEG	NEG	NEG	NEG	POS	NEG	NEG	NEG	NEG	NEG	NEG	NEG	POS	NEG	NEG	NEG	NEG	NEG	NEG	NEG	NEG	NEG	CC8-MRSA-IV, Lyon Clone/UK-EMRSA-2
CC8 Lyon clone	ST20111073	2011-01-08	ST8	CC8	t008	MRSA	EARS study	Lyon	blood	bacteraemia	community-acquired	POS	NEG	NEG	NEG	POS	NEG	NEG	NEG	NEG	POS	NEG	NEG	NEG	NEG	POS	NEG	NEG	NEG	NEG	NEG	NEG	NEG	POS	NEG	NEG	NEG	NEG	NEG	NEG	NEG	NEG	NEG	CC8-MRSA-IV, Lyon Clone/UK-EMRSA-2
CC8 Lyon clone	ST20111074	2011-01-15	ST8	CC8	t1709	MRSA	EARS study	Lyon	blood	bacteraemia	hospital-acquired	POS	NEG	NEG	NEG	POS	NEG	POS	NEG	NEG	POS	NEG	NEG	NEG	NEG	POS	NEG	NEG	NEG	NEG	NEG	NEG	NEG	POS	NEG	NEG	NEG	NEG	NEG	NEG	NEG	NEG	POS	CC8-MRSA-IV, Lyon Clone/UK-EMRSA-2
CC8 Lyon clone	ST20111076	2011-01-26	ST8	CC8	t008	MRSA	EARS study	Lyon	blood	bacteraemia	community-acquired	POS	NEG	NEG	NEG	POS	NEG	POS	NEG	NEG	POS	NEG	NEG	NEG	NEG	POS	NEG	NEG	NEG	NEG	NEG	NEG	NEG	POS	NEG	NEG	NEG	NEG	NEG	NEG	NEG	NEG	NEG	CC8-MRSA-IV, Lyon Clone/UK-EMRSA-2
CC8 Lyon clone	ST20111277	2011-04-25	ST8	CC8	t024	MRSA	EARS study	Le Mans	blood	bacteraemia	hospital-acquired	POS	NEG	NEG	NEG	POS	NEG	POS	NEG	NEG	POS	NEG	NEG	NEG	NEG	POS	NEG	NEG	NEG	NEG	NEG	NEG	NEG	POS	NEG	NEG	NEG	NEG	NEG	NEG	NEG	NEG	NEG	CC8-MRSA-IV, Lyon Clone/UK-EMRSA-2
CC8 Lyon clone	ST20111278	2011-05-06	ST8	CC8	t024	MRSA	EARS study	Le Mans	blood	bacteraemia	hospital-acquired	POS	NEG	NEG	NEG	POS	NEG	POS	NEG	NEG	POS	NEG	NEG	NEG	NEG	POS	NEG	NEG	NEG	NEG	NEG	NEG	NEG	POS	NEG	NEG	NEG	NEG	NEG	NEG	NEG	NEG	NEG	CC8-MRSA-IV, Lyon Clone/UK-EMRSA-2
CC8 Lyon clone	ST20111424	2011-02-24	ST8	CC8	t008	MRSA	EARS study	Colombes	blood	bacteraemia	hospital-acquired	POS	NEG	NEG	NEG	POS	NEG	POS	NEG	NEG	POS	NEG	NEG	NEG	NEG	POS	NEG	NEG	NEG	NEG	NEG	NEG	NEG	POS	NEG	NEG	NEG	NEG	NEG	NEG	NEG	NEG	POS	CC8-MRSA-IV, Lyon Clone/UK-EMRSA-2
CC8 Lyon clone	ST20111493	2011-05-17	ST8	CC8	t008	MRSA	EARS study	Bordeaux	blood	bacteraemia	hospital-acquired	POS	NEG	NEG	NEG	POS	NEG	POS	NEG	NEG	POS	NEG	NEG	NEG	NEG	POS	NEG	NEG	NEG	NEG	NEG	NEG	NEG	POS	NEG	NEG	NEG	NEG	NEG	NEG	NEG	NEG	NEG	CC8-MRSA-IV, Lyon Clone/UK-EMRSA-2
CC8 Lyon clone	ST20111494	2011-04-12	ND	CC8	t8984	MRSA	EARS study	Bordeaux	blood	bacteraemia	community-acquired	POS	NEG	NEG	NEG	POS	NEG	POS	NEG	NEG	POS	NEG	NEG	NEG	NEG	POS	NEG	NEG	NEG	NEG	NEG	NEG	NEG	POS	NEG	NEG	NEG	NEG	NEG	NEG	NEG	NEG	NEG	CC8-MRSA-IV, Lyon Clone/UK-EMRSA-2
CC8 Lyon clone	ST20111504	2011-07-01	ND	CC8	t008	MRSA	EARS study	St Mandé	blood	bacteraemia	community-acquired	POS	NEG	NEG	NEG	POS	NEG	POS	NEG	NEG	POS	NEG	NEG	NEG	NEG	POS	NEG	NEG	NEG	NEG	NEG	NEG	NEG	POS	NEG	NEG	NEG	NEG	NEG	NEG	NEG	NEG	NEG	CC8-MRSA-IV, Lyon Clone/UK-EMRSA-2
CC8 Lyon clone	ST20111506	2011-05-25	ST8	CC8	t008	MRSA	EARS study	Cahors	blood	bacteraemia	hospital-acquired	POS	NEG	NEG	NEG	POS	NEG	POS	NEG	NEG	NEG	NEG	NEG	NEG	NEG	NEG	NEG	NEG	NEG	NEG	NEG	NEG	NEG	NEG	NEG	NEG	NEG	NEG	NEG	NEG	NEG	NEG	NEG	CC8-MRSA-IV, Lyon Clone/UK-EMRSA-2
CC8 Lyon clone	ST20111511	2011-06-16	ST8	CC8	t121	MRSA	EARS study	Colombes	blood	bacteraemia	hospital-acquired	POS	NEG	NEG	NEG	POS	NEG	POS	NEG	NEG	NEG	NEG	NEG	NEG	NEG	NEG	NEG	NEG	NEG	NEG	NEG	NEG	NEG	NEG	NEG	NEG	NEG	NEG	NEG	NEG	NEG	NEG	POS	CC8-MRSA-IV, Lyon Clone/UK-EMRSA-2
CC8 Lyon clone	ST20111538	2011-02-17	ST8	CC8	t008	MRSA	EARS study	Lyon	blood	bacteraemia	community-acquired	POS	NEG	NEG	NEG	POS	NEG	POS	NEG	NEG	POS	NEG	NEG	NEG	NEG	POS	NEG	NEG	NEG	NEG	NEG	NEG	NEG	POS	NEG	NEG	NEG	NEG	NEG	NEG	NEG	NEG	NEG	CC8-MRSA-IV, Lyon Clone/UK-EMRSA-2
CC8 Lyon clone	ST20111546	2011-05-20	ST8	CC8	t008	MRSA	EARS study	Belfort	blood	bacteraemia	hospital-acquired	POS	NEG	NEG	NEG	POS	NEG	POS	NEG	NEG	NEG	NEG	NEG	NEG	NEG	NEG	NEG	NEG	NEG	NEG	NEG	NEG	NEG	NEG	NEG	NEG	NEG	NEG	NEG	NEG	NEG	NEG	NEG	CC8-MRSA-IV, Lyon Clone/UK-EMRSA-2
CC8 Lyon clone	ST20111548	2011-06-06	ND	CC8	t008	MRSA	EARS study	Belfort	blood	bacteraemia	hospital-acquired	POS	NEG	NEG	NEG	POS	NEG	POS	NEG	NEG	POS	NEG	NEG	NEG	NEG	POS	NEG	NEG	NEG	NEG	NEG	NEG	NEG	POS	NEG	NEG	NEG	NEG	NEG	NEG	NEG	NEG	NEG	CC8-MRSA-IV, Lyon Clone/UK-EMRSA-2
CC8 Lyon clone	ST20111655	2011-01-31	ST8	CC8	t008	MRSA	EARS study	Nîmes	blood	bacteraemia	hospital-acquired	POS	NEG	NEG	NEG	POS	NEG	POS	NEG	NEG	NEG	NEG	NEG	NEG	NEG	NEG	NEG	NEG	NEG	NEG	NEG	NEG	NEG	NEG	NEG	NEG	NEG	NEG	NEG	NEG	NEG	POS	NEG	CC8-MRSA-IV, Lyon Clone/UK-EMRSA-2
CC8 Lyon clone	ST20111658	2011-06-21	ST8	CC8	t008	MRSA	EARS study	Nîmes	blood	bacteraemia	hospital-acquired	POS	NEG	NEG	NEG	POS	NEG	POS	NEG	NEG	POS	NEG	NEG	NEG	NEG	POS	NEG	NEG	NEG	NEG	NEG	NEG	NEG	POS	NEG	NEG	NEG	NEG	NEG	NEG	NEG	NEG	NEG	CC8-MRSA-IV, Lyon Clone/UK-EMRSA-2
CC8 Lyon clone	ST20111678	2011-01-12	ST8	CC8	t052	MRSA	EARS study	Brest	blood	bacteraemia	unknown	POS	NEG	NEG	NEG	POS	NEG	POS	NEG	NEG	POS	NEG	NEG	NEG	NEG	POS	NEG	NEG	NEG	NEG	NEG	NEG	NEG	POS	NEG	NEG	NEG	NEG	NEG	NEG	NEG	NEG	NEG	CC8-MRSA-IV, Lyon Clone/UK-EMRSA-2
CC8 Lyon clone	ST20111681	2011-04-28	ST8	CC8	t024	MRSA	EARS study	Brest	blood	bacteraemia	unknown	POS	NEG	NEG	NEG	POS	NEG	POS	NEG	NEG	NEG	NEG	NEG	NEG	NEG	NEG	NEG	NEG	NEG	NEG	NEG	NEG	NEG	NEG	NEG	NEG	NEG	NEG	NEG	NEG	NEG	POS	NEG	CC8-MRSA-IV, Lyon Clone/UK-EMRSA-2
CC8 Lyon clone	ST20111701	2011-07-26	ST8	CC8	t008	MRSA	EARS study	Cherbourg	blood	bacteraemia	community-acquired	POS	NEG	NEG	NEG	POS	NEG	POS	NEG	NEG	NEG	NEG	NEG	NEG	NEG	NEG	NEG	NEG	NEG	NEG	NEG	NEG	NEG	NEG	NEG	NEG	NEG	NEG	NEG	NEG	NEG	POS	NEG	CC8-MRSA-IV, Lyon Clone/UK-EMRSA-2
CC8 Lyon clone	ST20111813	2011-02-12	ST8	CC8	t008	MRSA	EARS study	Bayonne	blood	bacteraemia	hospital-acquired	POS	NEG	NEG	NEG	POS	NEG	POS	NEG	NEG	POS	NEG	NEG	NEG	NEG	POS	NEG	NEG	NEG	NEG	NEG	NEG	NEG	POS	NEG	NEG	NEG	NEG	NEG	NEG	NEG	NEG	NEG	CC8-MRSA-IV, Lyon Clone/UK-EMRSA-2
CC8 Lyon clone	ST20111816	2011-04-05	ST8	CC8	t681	MRSA	EARS study	Bayonne	blood	bacteraemia	hospital-acquired	POS	NEG	NEG	NEG	POS	NEG	POS	NEG	NEG	POS	NEG	NEG	NEG	NEG	POS	NEG	NEG	NEG	NEG	NEG	NEG	NEG	POS	NEG	NEG	NEG	NEG	NEG	NEG	NEG	NEG	NEG	CC8-MRSA-IV, Lyon Clone/UK-EMRSA-2
CC8 Lyon clone	ST20111849	2011-01-12	ST8	CC8	t008	MRSA	EARS study	Périgueux	blood	bacteraemia	community-acquired	POS	NEG	NEG	NEG	POS	NEG	POS	NEG	NEG	NEG	NEG	NEG	NEG	NEG	NEG	NEG	NEG	NEG	NEG	NEG	NEG	NEG	NEG	NEG	NEG	NEG	NEG	NEG	NEG	NEG	POS	NEG	CC8-MRSA-IV, Lyon Clone/UK-EMRSA-2
CC8 Lyon clone	ST20111850	2011-01-14	ST8	CC8	t008 a	MRSA	EARS study	Périgueux	blood	bacteraemia	hospital-acquired	POS	NEG	NEG	NEG	POS	NEG	NEG	NEG	NEG	POS	NEG	NEG	NEG	NEG	POS	NEG	NEG	NEG	NEG	NEG	NEG	NEG	POS	NEG	NEG	NEG	NEG	NEG	NEG	NEG	NEG	NEG	CC8-MRSA-IV, Lyon Clone/UK-EMRSA-2
CC8 Lyon clone	ST20111852	2011-04-14	ST8	CC8	t008	MRSA	EARS study	Périgueux	blood	bacteraemia	community-acquired	POS	NEG	NEG	NEG	POS	NEG	POS	NEG	NEG	NEG	NEG	NEG	NEG	NEG	NEG	NEG	NEG	NEG	NEG	NEG	NEG	NEG	NEG	NEG	NEG	NEG	NEG	NEG	NEG	NEG	NEG	NEG	CC8-MRSA-IV, Lyon Clone/UK-EMRSA-2
CC8 Lyon clone	ST20111853	2011-04-19	ST8	CC8	t1627	MRSA	EARS study	Périgueux	blood	bacteraemia	community-acquired	POS	NEG	NEG	NEG	POS	NEG	POS	NEG	NEG	POS	NEG	NEG	NEG	NEG	POS	NEG	NEG	NEG	NEG	NEG	NEG	NEG	POS	NEG	NEG	NEG	NEG	NEG	NEG	NEG	NEG	NEG	CC8-MRSA-IV, Lyon Clone/UK-EMRSA-2
CC8 Lyon clone	ST20111940	2011-01-06	ST8	CC8	t008	MRSA	EARS study	Caen	blood	bacteraemia	community-acquired	POS	NEG	NEG	NEG	POS	NEG	POS	NEG	NEG	NEG	NEG	NEG	NEG	NEG	NEG	NEG	NEG	NEG	NEG	NEG	NEG	NEG	NEG	NEG	NEG	NEG	NEG	NEG	NEG	NEG	NEG	NEG	CC8-MRSA-IV, Lyon Clone/UK-EMRSA-2
CC8 Lyon clone	ST20111941	2011-02-27	ST8	CC8	t6810b	MRSA	EARS study	Caen	blood	bacteraemia	hospital-acquired	POS	NEG	NEG	NEG	POS	NEG	POS	NEG	NEG	POS	NEG	NEG	NEG	NEG	POS	NEG	NEG	NEG	NEG	NEG	NEG	NEG	POS	NEG	NEG	NEG	NEG	NEG	NEG	NEG	NEG	NEG	CC8-MRSA-IV, Lyon Clone/UK-EMRSA-2
CC8 Lyon clone	ST20111943	2011-03-24	ST8	CC8	t008	MRSA	EARS study	Caen	blood	bacteraemia	hospital-acquired	POS	NEG	NEG	NEG	POS	NEG	POS	NEG	NEG	POS	NEG	NEG	NEG	NEG	POS	NEG	NEG	NEG	NEG	NEG	NEG	NEG	POS	NEG	NEG	NEG	NEG	NEG	NEG	NEG	NEG	NEG	CC8-MRSA-IV, Lyon Clone/UK-EMRSA-2
CC8 Lyon clone	ST20111961	2011-01-18	ST8	CC8	t9375	MRSA	EARS study	Nancy	blood	bacteraemia	hospital-acquired	POS	NEG	NEG	NEG	POS	NEG	POS	NEG	NEG	POS	NEG	NEG	NEG	NEG	POS	NEG	NEG	NEG	NEG	NEG	NEG	NEG	POS	NEG	NEG	NEG	NEG	NEG	NEG	NEG	NEG	NEG	CC8-MRSA-IV, Lyon Clone/UK-EMRSA-2
CC8 Lyon clone	ST20111972	2011-03-27	ND	CC8	t008	MRSA	EARS study	Nice	blood	bacteraemia	hospital-acquired	POS	NEG	NEG	NEG	POS	NEG	POS	NEG	NEG	POS	NEG	NEG	NEG	NEG	POS	NEG	NEG	NEG	NEG	NEG	NEG	NEG	POS	NEG	NEG	NEG	NEG	NEG	NEG	NEG	NEG	NEG	CC8-MRSA-IV, Lyon Clone/UK-EMRSA-2
CC8 Lyon clone	ST20111975	2011-04-23	ST8	CC8	t008	MRSA	EARS study	Nice	blood	bacteraemia	hospital-acquired	POS	NEG	NEG	NEG	POS	NEG	POS	NEG	NEG	POS	NEG	NEG	NEG	NEG	POS	NEG	NEG	NEG	NEG	NEG	NEG	NEG	POS	NEG	NEG	NEG	NEG	NEG	NEG	NEG	NEG	NEG	CC8-MRSA-IV, Lyon Clone/UK-EMRSA-2
CC8 Lyon clone	ST20111990	2011-03-22	ST8	CC8	t008	MRSA	EARS study	Strasbourg	blood	bacteraemia	community-acquired	POS	NEG	NEG	NEG	POS	NEG	POS	NEG	NEG	POS	NEG	NEG	NEG	NEG	POS	NEG	NEG	NEG	NEG	NEG	NEG	NEG	POS	NEG	NEG	NEG	NEG	NEG	NEG	NEG	NEG	NEG	CC8-MRSA-IV, Lyon Clone/UK-EMRSA-2
CC8 Lyon clone	ST20111993	2011-05-30	ST8	CC8	t008	MRSA	EARS study	Strasbourg	blood	bacteraemia	hospital-acquired	POS	NEG	NEG	NEG	POS	NEG	POS	NEG	NEG	NEG	NEG	NEG	NEG	NEG	NEG	NEG	NEG	NEG	NEG	NEG	NEG	NEG	NEG	NEG	NEG	NEG	NEG	NEG	NEG	NEG	POS	NEG	CC8-MRSA-IV, Lyon Clone/UK-EMRSA-2
CC1 Patient 1	ST20090750	2009-06-01	ST1	CC1	t127	MSSA	Patient 1	Lyon	pus	boil	community-acquired	NEG	NEG	POS	NEG	NEG	NEG	POS	NEG	NEG																POS		NEG	NEG					NA
CC1 Patient 1	ST20090751	2009-06-01	ST1	CC1	t127	MSSA	Patient 1	Lyon	nose	carriage	community-acquired	NEG	NEG	POS	NEG	NEG	NEG	POS	NEG	NEG																POS		NEG	NEG					NA
CC1 Patient 1	ST20091090	2009-07-21	ST1	CC1	t127	MSSA	Patient 1	Lyon	nose	carriage	community-acquired	NEG	NEG	POS	NEG	NEG	NEG	POS	NEG	NEG	NEG	NEG	NEG	POS	NEG	NEG	POS	NEG	NEG	NEG	NEG	NEG	POS	NEG	NEG	POS	NEG	NEG	NEG	NEG	POS	POS	NEG	CC1-MSSA-SCCfus [PVL+]
CC1 Patient 1	ST20091091	2009-07-21	ST1	CC1	t127	MSSA	Patient 1	Lyon	pus	boil	community-acquired	NEG	NEG	POS	NEG	NEG	NEG	POS	NEG	NEG	NEG	NEG	NEG	POS	NEG	NEG	POS	NEG	NEG	NEG	NEG	NEG	POS	NEG	NEG	POS	NEG	NEG	NEG	NEG	POS	POS	NEG	CC1-MSSA-SCCfus [PVL+]
CC1 Patient 1	ST20091419	2009-09-30	ST1	CC1	t127	MSSA	Patient 1	Lyon	nose	carriage	community-acquired	NEG	NEG	POS	NEG	NEG	NEG	POS	NEG	NEG																POS		NEG	NEG					NA
CC1 Patient 1	ST20101308	2010-05-20	ST1	CC1	t127	MSSA	Patient 1	Lyon	nose	carriage	community-acquired	NEG	NEG	POS	NEG	NEG	NEG	POS	NEG	NEG	NEG	NEG	NEG	POS	NEG	NEG	POS	NEG	NEG	NEG	NEG	NEG	POS	NEG	NEG	POS	NEG	NEG	NEG	NEG	POS	POS	NEG	CC1-MSSA-SCCfus [PVL+]
CC1 Patient 1	ST20120474	2012-03-28	ST1	CC1	t127	MSSA	Patient 1	Lyon	pus	folliculitis	community-acquired	NEG	NEG	POS	NEG	NEG	NEG	POS	NEG	NEG	NEG	NEG	NEG	POS	NEG	NEG	POS	NEG	NEG	NEG	NEG	NEG	POS	NEG	NEG	POS	NEG	NEG	NEG	NEG	POS	POS	NEG	CC1-MSSA-SCCfus [PVL+]
CC1 Patient 2	ST20100651	2010-03-09	ST1	CC1	t127	MSSA	Patient 2	Lyon	pus	boil	community-acquired	NEG	NEG	POS	NEG	NEG	NEG	POS	NEG	NEG	NEG	NEG	NEG	POS	NEG	NEG	POS	NEG	NEG	NEG	NEG	NEG	POS	NEG	NEG	POS	NEG	NEG	NEG	NEG	POS	POS	NEG	CC1-MSSA-SCCfus [PVL+]
CC1 Patient 2	ST20101486	2010-06-15	ST1	CC1	t127	MSSA	Patient 2	Lyon	perineum	carriage	community-acquired	NEG	NEG	POS	NEG	NEG	NEG	POS	NEG	NEG	NEG	NEG	NEG	POS	NEG	NEG	POS	NEG	NEG	NEG	NEG	NEG	POS	NEG	NEG	POS	NEG	NEG	NEG	NEG	POS	POS	NEG	CC1-MSSA-SCCfus [PVL+]
CC1 Patient 2	ST20101701	2010-08-31	ST1	CC1	t127	MSSA	Patient 2	Lyon	rectum	carriage	community-acquired	NEG	NEG	POS	NEG	NEG																												NA
CC1 Patient 2	ST20110191	2011-01-18	ST1	CC1	t127	MSSA	Patient 2	Lyon	rectum	carriage	community-acquired																																	NA
CC1 Outbreak 1	ST20131699	2013-10-23	ST1	CC1	t177	MSSA	mentally disabled home	Rambouillet	pus	abscess	community-acquired	NEG	NEG	POS	NEG	NEG	NEG	POS	NEG	NEG	NEG	NEG	NEG	POS	NEG	NEG	POS	NEG	NEG	NEG	NEG	NEG	POS	NEG	NEG	POS	NEG	NEG	NEG	NEG	NEG	NEG	NEG	CC1-MSSA [PVL+]
CC1 Outbreak 1	ST20140191	2014-01-11	ST1	CC1	t177	MSSA	mentally disabled home	Rambouillet	pus	abscess	community-acquired	NEG	NEG	POS	NEG	NEG	NEG	POS	NEG	NEG	NEG	NEG	NEG	POS	NEG	NEG	POS	NEG	NEG	NEG	NEG	NEG	POS	NEG	NEG	POS	NEG	NEG	NEG	NEG	NEG	NEG	NEG	CC1-MSSA [PVL+]
CC1 Outbreak 1	ST20140297	2014-01-31	ST1	CC1	t177	MSSA	mentally disabled home	Rambouillet	pus	abscess	community-acquired	NEG	NEG	POS	NEG	NEG	NEG	POS	NEG	NEG	NEG	NEG	NEG	POS	NEG	NEG	POS	NEG	NEG	NEG	NEG	NEG	POS	NEG	NEG	POS	NEG	NEG	NEG	NEG	NEG	POS	NEG	CC1-MSSA [PVL+]
CC1 Outbreak 1	ST20140707	2014-04-15	ST1	CC1	t177	MSSA	mentally disabled home	Rambouillet	pus	abscess	community-acquired	NEG	NEG	POS	NEG	NEG	NEG	POS	NEG	NEG	NEG	NEG	NEG	POS	NEG	NEG	POS	NEG	NEG	NEG	NEG	NEG	POS	NEG	NEG	POS	NEG	NEG	NEG	NEG	NEG	NEG	NEG	CC1-MSSA [PVL+]
CC1 Outbreak 1	ST20140742	2014-04-22	ST1	CC1	t177	MSSA	mentally disabled home	Rambouillet	pus	abscess	community-acquired	NEG	NEG	POS	NEG	NEG	NEG	POS	NEG	NEG	NEG	NEG	NEG	POS	NEG	NEG	POS	NEG	NEG	NEG	NEG	NEG	POS	NEG	NEG	POS	NEG	NEG	NEG	NEG	NEG	NEG	NEG	CC1-MSSA [PVL+]
CC1 Outbreak 1	ST20141092	2014-06-04	ST1	CC1	t177	MSSA	mentally disabled home	Rambouillet	pus	abscess	community-acquired	NEG	NEG	POS	NEG	NEG	NEG	POS	NEG	NEG	NEG	NEG	NEG	POS	NEG	NEG	POS	NEG	NEG	NEG	NEG	NEG	POS	NEG	NEG	POS	NEG	NEG	NEG	NEG	NEG	NEG	NEG	CC1-MSSA [PVL+]
CC1 Outbreak 2	ST20101493	2010-03-30	ST1	CC1	t127	MSSA	Prison	Nantes	pus	folliculitis	community-acquired	NEG	NEG	POS	NEG	NEG	NEG	POS	NEG	NEG	NEG	NEG	NEG	POS	NEG	NEG	POS	NEG	NEG	NEG	NEG	NEG	POS	NEG	NEG	POS	NEG	NEG	NEG	NEG	NEG	NEG	NEG	CC1-MSSA [PVL+]
CC1 Outbreak 2	ST20101494	2010-04-20	ST1	CC1	t127	MSSA	Prison	Nantes	pus	folliculitis	community-acquired	NEG	NEG	POS	NEG	NEG	NEG	POS	NEG	NEG	NEG	NEG	NEG	POS	NEG	NEG	POS	NEG	NEG	NEG	NEG	NEG	POS	NEG	NEG	POS	NEG	NEG	NEG	NEG	NEG	NEG	NEG	CC1-MSSA [PVL+]
CC1 Outbreak 2	ST20101495	2010-05-11	ST1	CC1	t127a	MSSA	Prison	Nantes	pus	folliculitis	community-acquired	NEG	NEG	POS	NEG	NEG	NEG	POS	NEG	NEG	NEG	NEG	NEG	POS	NEG	NEG	POS	NEG	NEG	NEG	NEG	NEG	POS	NEG	NEG	POS	NEG	NEG	NEG	NEG	NEG	NEG	NEG	CC1-MSSA [PVL+]
CC1 Outbreak 2	ST20101496	2010-05-21	ST1	CC1	t127	MSSA	Prison	Nantes	pus	folliculitis	community-acquired	NEG	NEG	POS	NEG	NEG	NEG	POS	NEG	NEG	NEG	NEG	NEG	POS	NEG	NEG	POS	NEG	NEG	NEG	NEG	NEG	POS	NEG	NEG	POS	NEG	NEG	NEG	NEG	NEG	NEG	NEG	CC1-MSSA [PVL+]
CC30 E2	HT20060854	04/10/2006	ST30	CC30	t1848	MSSA	school	St Clair sur Epte	pus	boil	community-acquired	NEG	NEG	POS	NEG	NEG	NEG	NEG	NEG	NEG	NEG			NEG			NEG	NEG	POS		POS	NEG	NEG	NEG		POS	NEG	NEG	NEG	NEG
CC30 D	HT20060855	03/10/2006	ST30	CC30	t1848	MSSA	school	St Clair sur Epte	pus	abscess	community-acquired	NEG	NEG	POS	NEG	NEG	NEG	NEG	NEG	NEG	NEG	NEG	POS	NEG	POS	NEG	NEG	NEG	POS	POS	POS	NEG	NEG	NEG	POS	POS	NEG	NEG	NEG	NEG	NEG	NEG	NEG	CC30-MSSA [PVL+]
CC30 B1	HT20060892	16/10/2006	ST30	CC30	t1848	MSSA	school	St Clair sur Epte	nose	unknown	carrier	NEG	NEG	POS	NEG	NEG	NEG	NEG	NEG	NEG	NEG			NEG			NEG	NEG	POS		POS	NEG	NEG	NEG		POS	NEG	NEG	NEG	NEG				NA
CC30 A1	HT20060893	16/10/2006	ST30	CC30	t1848	MSSA	school	St Clair sur Epte	nose	unknown	carrier	NEG	NEG	POS	NEG	NEG	NEG	NEG	NEG	NEG	NEG			NEG			NEG	NEG	POS		POS	NEG	NEG	NEG		POS	NEG	NEG	NEG	NEG				NA
CC30 C1	HT20060895	16/10/2006	ST30	CC30	t1848	MSSA	school	St Clair sur Epte	nose	unknown	carrier	NEG	NEG	POS	NEG	NEG	NEG	NEG	NEG	NEG	NEG			NEG			NEG	NEG	POS		POS	NEG	NEG	NEG		POS	NEG	NEG	NEG	NEG				NA
CC30 E1	HT20060899	16/10/2006	ST30	CC30	t1848	MSSA	school	St Clair sur Epte	nose	unknown	carrier	NEG	NEG	POS	NEG	NEG	NEG	NEG	NEG	NEG	NEG			NEG			NEG	NEG	POS		POS	NEG	NEG	NEG		POS	NEG	NEG	NEG	NEG				NA
CC30 G2	HT20060900	16/10/2006	ST30	CC30	t1848	MSSA	school	St Clair sur Epte	nose	unknown	carrier	NEG	NEG	POS	NEG	NEG	NEG	NEG	NEG	NEG	NEG			NEG			NEG	NEG	POS		POS	NEG	NEG	NEG		POS	NEG	NEG	NEG	NEG				NA
CC30 G3	HT20060901	16/10/2006	ST30	CC30	t1848	MSSA	school	St Clair sur Epte	nose	unknown	carrier	NEG	NEG	POS	NEG	NEG	NEG	NEG	NEG	NEG	NEG			NEG			NEG	NEG	POS		POS	NEG	NEG	NEG		POS	NEG	NEG	NEG	NEG				NA
CC30 H	HT20060902	16/10/2006	ST30	CC30	t1848	MSSA	school	St Clair sur Epte	nose	unknown	carrier	NEG	NEG	POS	NEG	NEG	NEG	NEG	NEG	NEG	NEG			NEG			NEG	NEG	POS		POS	NEG	NEG	NEG		POS	NEG	NEG	NEG	NEG				NA
CC30 A2	HT20060905	16/10/2006	ST30	CC30	t1848	MSSA	school	St Clair sur Epte	nose	unknown	carrier	NEG	NEG	POS	NEG	NEG																				POS								NA
CC30 C2	HT20060906	16/10/2006	ST30	CC30	t1848	MSSA	school	St Clair sur Epte	nose	unknown	carrier	NEG	NEG	POS	NEG	NEG																				POS								NA
CC30 C4	HT20060907	16/10/2006	ST30	CC30	t1848	MSSA	school	St Clair sur Epte	nose	unknown	carrier	NEG	NEG	POS	NEG	NEG																				POS								NA
CC30 C3	HT20060908	16/10/2006	ST30	CC30	t1848	MSSA	school	St Clair sur Epte	nose	unknown	carrier	NEG	NEG	POS	NEG	NEG																				POS								NA
CC30 G1	HT20060913	16/10/2006	ST30	CC30	t1848	MSSA	school	St Clair sur Epte	nose	unknown	carrier	NEG	NEG	POS	NEG	NEG																				POS								NA
CC30 G4	HT20060914	16/10/2006	ST30	CC30	t1848	MSSA	school	St Clair sur Epte	nose	unknown	carrier	NEG	NEG	POS	NEG	NEG																				POS								NA
CC30 F	HT20060923	08/10/2006	ST30	CC30	t1848	MSSA	school	St Clair sur Epte	pus	unknown	community-acquired	NEG	NEG	POS	NEG	NEG	NEG	NEG	NEG	NEG	NEG			NEG			NEG	NEG	POS		POS	NEG	NEG	NEG		POS	NEG	NEG	NEG	NEG				NA
CC30 E3	HT20060924	06/10/2006	ST30	CC30	t1848	MSSA	school	St Clair sur Epte	pus	boil	community-acquired	NEG	NEG	POS	NEG	NEG	NEG	NEG	NEG	NEG	NEG			NEG			NEG	NEG	POS		POS	NEG	NEG	NEG		POS	NEG	NEG	NEG	NEG				NA
CC30 B2	HT20060925	15/10/2006	ND	CC30	t1848	MSSA	school	St Clair sur Epte	pus	boil	community-acquired	NEG	NEG	POS	NEG	NEG	NEG	NEG	NEG	NEG	NEG			NEG			NEG	NEG	POS		POS	NEG	NEG	NEG		POS	NEG	NEG	NEG	NEG				NA
CC30 A2	HT20060926	07/10/2006	ST30	CC30	t1848	MSSA	school	St Clair sur Epte	pus	boil	community-acquired	NEG	NEG	POS	NEG	NEG	NEG	NEG	NEG	NEG	NEG			NEG			NEG	NEG	POS		POS	NEG	NEG	NEG		POS	NEG	NEG	NEG	NEG				NA
CC5 outbreak 1	ST20110610	2011-04-06	ND	CC5	t045	MRSA	staff	Bordeaux	nose	carriage	hospital-acquired	NEG	POS	NEG	NEG	POS	POS	NEG	NEG	POS	POS	NEG	POS	NEG	POS	POS	NEG	POS	POS	POS	POS	NEG	NEG	POS	POS	NEG	NEG	NEG	NEG	NEG	NEG	NEG	NEG	ST5-MRSA-I, Geraldine Clone
CC5 outbreak 1	ST20110611	2011-04-06	ST5	CC5	t111	MRSA	staff	Bordeaux	nose	carriage	hospital-acquired	NEG	POS	NEG	NEG	POS	POS	NEG	NEG	POS	POS	NEG	POS	NEG	POS	POS	NEG	POS	POS	POS	POS	NEG	NEG	POS	POS	NEG	NEG	NEG	NEG	NEG	NEG	NEG	NEG	ST5-MRSA-I, Geraldine Clone
CC5 outbreak 1	ST20110612	2011-04-06	ST5	CC5	t002	MRSA	staff	Bordeaux	nose	carriage	hospital-acquired	NEG	POS	NEG	NEG	POS	POS	NEG	NEG	POS	POS	NEG	POS	NEG	POS	POS	NEG	POS	POS	POS	POS	NEG	NEG	POS	POS	NEG	NEG	NEG	NEG	NEG	NEG	NEG	NEG	ST5-MRSA-I, Geraldine Clone
CC5 outbreak 1	ST20110613	2011-04-06	ST5	CC5	t002	MRSA	staff	Bordeaux	nose	carriage	hospital-acquired	NEG	POS	NEG	NEG	POS	POS	NEG	NEG	POS	POS	NEG	POS	NEG	POS	POS	NEG	POS	POS	POS	POS	NEG	NEG	POS	POS	NEG	NEG	NEG	NEG	NEG	NEG	NEG	NEG	ST5-MRSA-I, Geraldine Clone
CC5 outbreak 1	ST20110614	2011-04-06	ST5	CC5	t111	MRSA	staff	Bordeaux	unknown	carriage	hospital-acquired	NEG	POS	NEG	NEG	POS	POS	NEG	NEG	POS	POS	NEG	POS	NEG	POS	POS	NEG	POS	POS	POS	POS	NEG	NEG	POS	POS	NEG	NEG	NEG	NEG	NEG	NEG	NEG	NEG	ST5-MRSA-I, Geraldine Clone
CC5 outbreak 1	ST20110615	2011-04-06	ST5	CC5	t111	MRSA	staff	Bordeaux	unknown	carriage	hospital-acquired	NEG	POS	NEG	NEG	POS	POS	NEG	NEG	POS	POS	NEG	POS	NEG	POS	POS	NEG	POS	POS	POS	POS	NEG	NEG	POS	POS	NEG	NEG	NEG	NEG	NEG	NEG	NEG	NEG	ST5-MRSA-I, Geraldine Clone
CC5 outbreak 1	ST20110616	2011-04-06	ST5	CC5	t111	MRSA	staff	Bordeaux	unknown	carriage	hospital-acquired	NEG	POS	NEG	NEG	POS	POS	NEG	NEG	POS	POS	NEG	POS	NEG	POS	POS	NEG	POS	POS	POS	POS	NEG	NEG	POS	POS	NEG	NEG	NEG	NEG	NEG	NEG	NEG	NEG	ST5-MRSA-I, Geraldine Clone
CC5 outbreak 1	ST20110617	2011-04-06	ST5	CC5	t002	MRSA	environment	Bordeaux	environment	NA	hospital-acquired	NEG	POS	NEG	NEG	POS	POS	NEG	NEG	POS	POS	NEG	POS	NEG	POS	POS	NEG	POS	POS	POS	POS	NEG	NEG	POS	POS	NEG	NEG	NEG	NEG	NEG	NEG	NEG	NEG	ST5-MRSA-I, Geraldine Clone
CC5 outbreak 1	ST20110618	2011-04-06	ST5	CC5	t002	MRSA	environment	Bordeaux	environment	NA	hospital-acquired	NEG	POS	NEG	NEG	POS	POS	NEG	NEG	POS	POS	NEG	POS	NEG	POS	POS	NEG	POS	POS	POS	POS	NEG	NEG	POS	POS	NEG	NEG	NEG	NEG	NEG	NEG	NEG	NEG	ST5-MRSA-I, Geraldine Clone
CC5 outbreak 1	ST20110619	2011-04-06	ST5	CC5	t002	MRSA	environment	Bordeaux	environment	NA	hospital-acquired	NEG	POS	NEG	NEG	POS	POS	NEG	NEG	POS	POS	NEG	POS	NEG	POS	POS	NEG	POS	POS	POS	POS	NEG	NEG	POS	POS	NEG	NEG	NEG	NEG	NEG	NEG	NEG	NEG	ST5-MRSA-I, Geraldine Clone
CC5 outbreak 1	ST20110620	2011-04-06	ST5	CC5	t002	MRSA	environment	Bordeaux	environment	NA	hospital-acquired	NEG	POS	NEG	NEG	POS	POS	NEG	NEG	POS	POS	NEG	POS	NEG	POS	POS	NEG	POS	POS	POS	POS	NEG	NEG	POS	POS	NEG	NEG	NEG	NEG	NEG	NEG	NEG	NEG	ST5-MRSA-I, Geraldine Clone
CC5 outbreak 1	ST20110621	2011-04-06	ST5	CC5	t111	MRSA	environment	Bordeaux	environment	NA	hospital-acquired	NEG	POS	NEG	NEG	POS	POS	NEG	NEG	POS	POS	NEG	POS	NEG	POS	POS	NEG	POS	POS	POS	POS	NEG	NEG	POS	POS	NEG	NEG	NEG	NEG	NEG	NEG	NEG	NEG	ST5-MRSA-I, Geraldine Clone
CC5 outbreak 1	ST20110622	2011-04-06	ST5	CC5	t111	MRSA	environment	Bordeaux	environment	NA	hospital-acquired	NEG	POS	NEG	NEG	POS	POS	NEG	NEG	POS	POS	NEG	POS	NEG	POS	POS	NEG	POS	POS	POS	POS	NEG	NEG	POS	POS	NEG	NEG	NEG	NEG	NEG	NEG	NEG	NEG	ST5-MRSA-I, Geraldine Clone
CC5 outbreak 1	ST20110623	2010-11-20	ST5	CC5	t002	MRSA	patient	Bordeaux	ear	carriage	hospital-acquired	NEG	POS	NEG	NEG	POS	POS	NEG	NEG	POS	POS	NEG	POS	NEG	POS	POS	NEG	POS	POS	POS	POS	NEG	NEG	POS	POS	NEG	NEG	NEG	NEG	NEG	NEG	NEG	NEG	ST5-MRSA-I, Geraldine Clone
CC5 outbreak 1	ST20110624	2010-11-08	ST5	CC5	t002	MRSA	patient	Bordeaux	ear	carriage	hospital-acquired	NEG	POS	NEG	NEG	POS	POS	NEG	NEG	POS	POS	NEG	POS	NEG	POS	POS	NEG	POS	POS	POS	POS	NEG	NEG	POS	POS	NEG	NEG	NEG	NEG	NEG	NEG	NEG	NEG	ST5-MRSA-I, Geraldine Clone
CC5 outbreak 1	ST20110625	2010-11-08	ST5	CC5	t002	MRSA	patient	Bordeaux	nose	carriage	hospital-acquired	NEG	POS	NEG	NEG	POS	POS	NEG	NEG	POS	POS	NEG	POS	NEG	POS	POS	NEG	POS	POS	POS	POS	NEG	NEG	POS	POS	NEG	NEG	NEG	NEG	NEG	NEG	NEG	NEG	ST5-MRSA-I, Geraldine Clone
CC5 outbreak 1	ST20110626	2010-11-17	ST5	CC5	t002	MRSA	patient	Bordeaux	nose	carriage	hospital-acquired	NEG	POS	NEG	NEG	POS	POS	NEG	NEG	POS	POS	NEG	POS	NEG	POS	POS	NEG	POS	POS	POS	POS	NEG	NEG	POS	POS	NEG	NEG	NEG	NEG	NEG	NEG	NEG	NEG	ST5-MRSA-I, Geraldine Clone
CC5 outbreak 1	ST20110627	2010-11-10	ST5	CC5	t002	MRSA	patient	Bordeaux	nose	carriage	hospital-acquired	NEG	POS	NEG	NEG	POS	POS	NEG	NEG	POS	NEG	NEG	POS	NEG	POS	NEG	NEG	POS	POS	POS	POS	NEG	NEG	NEG	POS	NEG	NEG	NEG	NEG	NEG	NEG	NEG	NEG	ND (Ser NEG)
CC5 outbreak 1	ST20110628	2010-10-16	ST5	CC5	t002	MRSA	patient	Bordeaux	blood	bacterraemia	hospital-acquired	NEG	POS	NEG	NEG	POS	POS	POS	NEG	POS	POS	NEG	POS	NEG	POS	POS	NEG	POS	POS	POS	POS	NEG	NEG	POS	POS	NEG	NEG	NEG	NEG	NEG	NEG	NEG	NEG	ST5-MRSA-I, Geraldine Clone
CC5 outbreak 1	ST20110629	2011-02-21	ST5	CC5	t111	MRSA	patient	Bordeaux	nose	carriage	hospital-acquired	NEG	POS	NEG	NEG	POS	POS	NEG	NEG	POS	POS	NEG	POS	NEG	POS	POS	NEG	POS	POS	POS	POS	NEG	NEG	POS	POS	NEG	NEG	NEG	NEG	NEG	NEG	NEG	NEG	ST5-MRSA-I, Geraldine Clone
CC5 outbreak 1	ST20110630	2011-03-18	ST5	CC5	t010	MRSA	patient	Bordeaux	breast	unknown	hospital-acquired	NEG	POS	NEG	NEG	POS	POS	NEG	NEG	POS	POS	NEG	POS	NEG	POS	POS	NEG	POS	POS	POS	POS	NEG	NEG	POS	POS	NEG	NEG	NEG	NEG	NEG	NEG	NEG	NEG	ST5-MRSA-I, Geraldine Clone
CC5 outbreak 1	ST20110631	2011-03-21	ST5	CC5	t010	MRSA	patient	Bordeaux	nose	carriage	hospital-acquired	NEG	POS	NEG	NEG	POS	POS	NEG	NEG	POS	POS	NEG	POS	NEG	POS	POS	NEG	POS	POS	POS	POS	NEG	NEG	POS	POS	NEG	NEG	NEG	NEG	NEG	NEG	NEG	NEG	ST5-MRSA-I, Geraldine Clone
CC5 outbreak 1	ST20110632	2010-11-08	ST5	CC5	t111	MRSA	patient	Bordeaux	nose	carriage	hospital-acquired	NEG	POS	NEG	NEG	POS	POS	NEG	NEG	POS	POS	NEG	POS	NEG	POS	POS	NEG	POS	POS	POS	POS	NEG	NEG	POS	POS	NEG	NEG	NEG	NEG	NEG	NEG	NEG	NEG	ST5-MRSA-I, Geraldine Clone
CC5 outbreak 1	ST20110633	2011-02-01	ST5	CC5	t045	MRSA	patient	Bordeaux	nose	carriage	hospital-acquired	NEG	POS	NEG	NEG	POS	POS	NEG	NEG	POS	POS	NEG	POS	NEG	POS	POS	NEG	POS	POS	POS	POS	NEG	NEG	POS	POS	NEG	NEG	NEG	NEG	NEG	NEG	NEG	NEG	ST5-MRSA-I, Geraldine Clone
CC5 outbreak 1	ST20110634	2011-02-08	ST5	CC5	t002	MRSA	patient	Bordeaux	nose	carriage	hospital-acquired	NEG	POS	NEG	NEG	POS	POS	NEG	NEG	POS	POS	NEG	POS	NEG	POS	POS	NEG	POS	POS	POS	POS	NEG	NEG	POS	POS	NEG	NEG	NEG	NEG	NEG	NEG	NEG	NEG	ST5-MRSA-I, Geraldine Clone
CC5 outbreak 1	ST20110635	2011-03-07	ST5	CC5	t002	MRSA	patient	Bordeaux	unknown	unknown	hospital-acquired	NEG	POS	NEG	NEG	POS	POS	NEG	NEG	POS	POS	NEG	POS	NEG	POS	POS	NEG	POS	POS	POS	POS	NEG	NEG	POS	POS	NEG	NEG	NEG	NEG	NEG	NEG	NEG	NEG	ST5-MRSA-I, Geraldine Clone
CC5 outbreak 1	ST20110636	2010-10-13	ST5	CC5	t002	MRSA	patient	Bordeaux	other	unknown	hospital-acquired	NEG	POS	NEG	NEG	POS	POS	NEG	NEG	POS	POS	NEG	POS	NEG	POS	POS	NEG	POS	POS	POS	POS	NEG	NEG	POS	POS	NEG	NEG	NEG	NEG	NEG	NEG	NEG	NEG	ST5-MRSA-I, Geraldine Clone
CC5 outbreak 1	ST20110637	2011-02-28	ST5	CC5	t111	MRSA	patient	Bordeaux	nose	carriage	hospital-acquired	NEG	POS	NEG	NEG	POS	POS	NEG	NEG	POS	POS	NEG	POS	NEG	POS	POS	NEG	POS	POS	POS	POS	NEG	NEG	POS	POS	NEG	NEG	NEG	NEG	NEG	NEG	NEG	NEG	ST5-MRSA-I, Geraldine Clone
CC5 outbreak 1	ST20110638	2011-02-22	ST5	CC5	t111	MRSA	patient	Bordeaux	breast	unknown	hospital-acquired	NEG	POS	NEG	NEG	POS	POS	NEG	NEG	POS	POS	NEG	POS	NEG	POS	POS	NEG	POS	POS	POS	POS	NEG	NEG	POS	POS	NEG	NEG	NEG	NEG	NEG	NEG	NEG	NEG	ST5-MRSA-I, Geraldine Clone
CC5 outbreak 1	ST20110639	2010-06-13	ST5	CC5	t002	MRSA	patient	Bordeaux	pus	wound	hospital-acquired	NEG	POS	NEG	NEG	POS	POS	NEG	NEG	POS	POS	NEG	POS	NEG	POS	POS	NEG	POS	POS	POS	POS	NEG	NEG	POS	POS	NEG	NEG	NEG	NEG	NEG	NEG	NEG	NEG	ST5-MRSA-I, Geraldine Clone
CC5 outbreak 1	ST20110640	2011-01-11	ST5	CC5	t002	MRSA	patient	Bordeaux	nose	carriage	hospital-acquired	NEG	POS	NEG	NEG	POS	POS	NEG	NEG	POS	POS	NEG	POS	NEG	POS	POS	NEG	POS	POS	POS	POS	NEG	NEG	POS	POS	NEG	NEG	NEG	NEG	NEG	NEG	NEG	NEG	ST5-MRSA-I, Geraldine Clone
CC5 outbreak 2	ST20141154	2014-03-27	ND	CC5	t111	MRSA	patient	Limoges	other	carriage	hospital-acquired	NEG	POS	NEG	NEG	POS	POS	NEG	NEG	POS	POS	NEG	POS	NEG	POS	POS	NEG	POS	POS	POS	POS	NEG	NEG	POS	POS	NEG	NEG	NEG	NEG	NEG	NEG	NEG	NEG	ST5-MRSA-I, Geraldine Clone
CC5 outbreak 2	ST20141155	2014-06-10	ST5	CC5	t111	MRSA	patient	Limoges	throat	carriage	hospital-acquired	NEG	POS	NEG	NEG	POS	POS	NEG	NEG	POS	POS	NEG	POS	NEG	POS	POS	NEG	POS	POS	POS	POS	NEG	NEG	POS	POS	NEG	NEG	NEG	NEG	NEG	NEG	NEG	NEG	ST5-MRSA-I, Geraldine Clone
CC5 outbreak 2	ST20141156	2014-03-26	ST5	CC5	t111	MRSA	patient	Limoges	nose	carriage	hospital-acquired	NEG	POS	NEG	NEG	POS	POS	NEG	NEG	POS	POS	NEG	POS	NEG	POS	POS	NEG	POS	POS	POS	POS	NEG	NEG	POS	POS	NEG	NEG	NEG	NEG	NEG	NEG	NEG	NEG	ST5-MRSA-I, Geraldine Clone
CC5 outbreak 3	ST20141030	2014-05-26	ND	CC5	t002	MRSA	patient	Epinal	other	other	hospital-acquired	NEG	POS	NEG	NEG	POS	POS	NEG	NEG	POS	POS	NEG	POS	NEG	POS	POS	NEG	POS	POS	POS	POS	NEG	NEG	POS	POS	NEG	NEG	NEG	NEG	NEG	NEG	NEG	NEG	ST5-MRSA-I, Geraldine Clone
CC5 outbreak 3	ST20141148	2014-06-17	ND	CC5	t002	MRSA	patient	Epinal	nose	carriage	hospital-acquired	NEG	POS	NEG	NEG	POS	POS	NEG	NEG	POS	POS	NEG	POS	NEG	POS	POS	NEG	POS	POS	POS	POS	NEG	NEG	POS	POS	NEG	NEG	NEG	NEG	NEG	NEG	NEG	NEG	ST5-MRSA-I, Geraldine Clone
Reference Strain Geraldine clone	HT20030749	2003-11-06	ST5	CC5	t242	MRSA	patient	Bondy	blood	Osteoarthritis	unknown	NEG	POS	NEG	NEG	POS	POS	NEG	NEG	POS	POS	NEG	POS	NEG	POS	POS	NEG	POS	POS	POS	POS	NEG	NEG	POS	POS	NEG	NEG	NEG	NEG	NEG	NEG	NEG	NEG	ST5-MRSA-I, Geraldine Clone
CC5 sporadic case	ST20140283	2014-02-01	ST5	CC5	t002	MRSA	patient	Cahors	pulmonary aspiration	pneumonia	hospital-acquired	NEG	POS	NEG	NEG	POS	POS	NEG	NEG	POS	POS	NEG	POS	NEG	POS	POS	NEG	POS	POS	POS	POS	NEG	NEG	POS	POS	NEG	NEG	NEG	NEG	NEG	NEG	NEG	NEG	ST5-MRSA-I, Geraldine Clone
CC5 sporadic case	ST20140315	2014-01-31	ST5	CC5	t002	MRSA	patient	Lille	biopsy	tumor	hospital-acquired	NEG	POS	NEG	NEG	POS	POS	NEG	NEG	POS	POS	NEG	POS	NEG	POS	POS	NEG	POS	POS	POS	POS	NEG	NEG	POS	POS	NEG	NEG	NEG	NEG	NEG	NEG	NEG	NEG	ST5-MRSA-I, Geraldine Clone
CC5 sporadic case	ST20140352	14/02/2014	ST5	CC5	t002	MRSA	patient	Nancy	skin	skin infection	community-acquired	NEG	POS	NEG	NEG	POS	POS	NEG	NEG	POS	POS	NEG	POS	NEG	POS	POS	NEG	POS	POS	POS	POS	NEG	NEG	POS	POS	NEG	NEG	NEG	NEG	NEG	NEG	NEG	NEG	ST5-MRSA-I, Geraldine Clone
CC5 sporadic case	ST20131948	2013-12-27	ST5	CC5	t002	MRSA	patient	Sète	vagina	toxic shock syndrome	community-acquired	NEG	POS	NEG	NEG	POS	POS	NEG	NEG	POS	POS	NEG	POS	NEG	POS	POS	NEG	POS	POS	POS	POS	NEG	NEG	POS	POS	NEG	NEG	NEG	NEG	NEG	NEG	NEG	NEG	ST5-MRSA-I, Geraldine Clone
ND: not determined
NA: not applicable
EARS: European Antimicrobial resistance surveillance
a determined by another method
b determided by another method (initially found as t121 by Wg SPA)
