# Supplementary material for: Routine Whole-Genome Sequencing for Outbreak Investigations of Staphylococcus aureus in a National Reference Center
Source: Front Microbiol. 2018 Mar 20;9:511. doi: 10.3389/fmicb.2018.00511 (PMC5869177; doi:10.3389/fmicb.2018.00511)
Supplement: TABLE S4 — CC8 SNPs matrix. [file Table_4.XLSX]

## Sheet: CC8 SNPs Matrix
	ST20110307	ST20110308	ST20110343	ST20110501	ST20110503	ST20110504	ST20110543	ST20110544	ST20110577	ST20110584	ST20110585	ST20110586	ST20110598	ST20110698	ST20110994	ST20110995	ST20111014	ST20111073	ST20111074	ST20111076	ST20111277	ST20111278	ST20111424	ST20111493	ST20111494	ST20111504	ST20111506	ST20111511	ST20111538	ST20111546	ST20111548	ST20111655	ST20111658	ST20111678	ST20111681	ST20111701	ST20111813	ST20111816	ST20111849	ST20111850	ST20111852	ST20111853	ST20111940	ST20111941	ST20111943	ST20111961	ST20111972	ST20111975	ST20111990
ST20110307
ST20110308	136
ST20110343	82	142
ST20110501	144	56	150
ST20110503	70	134	80	142
ST20110504	148	60	154	60	146
ST20110543	83	143	89	151	81	155
ST20110544	95	155	101	163	93	167	102
ST20110577	156	68	162	68	154	68	163	175
ST20110584	146	58	152	64	144	68	153	165	76
ST20110585	75	131	81	139	73	143	82	94	151	141
ST20110586	61	127	71	135	61	139	74	86	147	137	66
ST20110598	79	147	93	155	81	159	94	106	167	157	86	72
ST20110698	75	131	81	139	73	143	82	94	151	141	58	66	86
ST20110994	84	144	72	152	82	156	91	103	164	154	83	75	95	83
ST20110995	87	147	75	155	85	159	94	106	167	157	86	78	98	86	49
ST20111014	101	159	107	167	99	171	108	120	179	169	98	92	112	98	109	112
ST20111073	103	159	109	167	101	171	110	122	179	169	88	94	114	88	111	114	126
ST20111074	76	144	88	152	78	156	91	103	164	154	83	67	87	83	92	95	109	103
ST20111076	78	134	84	142	76	146	85	97	154	144	63	69	89	63	86	89	101	69	78
ST20111277	77	137	83	145	75	149	76	96	157	147	76	68	88	76	85	88	102	104	85	79
ST20111278	83	143	89	151	81	155	82	102	163	153	82	74	94	82	91	94	108	110	91	85	18
ST20111424	84	144	54	152	82	156	91	103	164	154	83	73	95	83	74	76	109	111	90	86	85	91
ST20111493	87	147	75	155	85	159	94	106	167	157	86	78	98	86	77	80	112	109	90	84	88	94	77
ST20111494	79	139	85	147	77	151	82	98	159	149	78	70	90	78	87	90	104	106	87	81	76	82	87	90
ST20111504	76	136	46	144	74	148	83	95	156	146	75	65	87	75	66	69	101	103	82	78	77	83	36	69	79
ST20111506	217	129	223	123	215	133	224	236	141	137	212	208	228	212	225	228	240	240	225	215	218	224	225	228	220	217
ST20111511	71	131	77	139	69	143	70	90	151	141	70	62	82	70	79	82	96	98	79	73	64	70	79	82	70	71	212
ST20111538	72	128	78	136	70	140	79	91	148	138	57	63	83	57	80	83	95	75	80	50	73	79	80	83	75	72	209	67
ST20111546	140	66	146	74	138	78	147	159	86	76	135	131	151	135	148	151	163	163	148	138	141	147	148	151	143	140	147	135	132
ST20111548	74	134	80	142	72	146	77	93	154	144	73	65	85	73	82	85	99	101	82	76	71	77	82	85	73	74	215	65	70	138
ST20111655	136	48	142	52	134	56	143	155	64	56	131	127	147	131	144	147	159	159	144	134	137	143	144	147	139	136	125	131	128	66	134
ST20111658	71	137	81	145	71	149	84	96	157	147	76	28	82	76	85	88	102	104	77	79	78	84	83	88	80	75	218	72	73	141	75	137
ST20111678	71	131	77	139	69	143	70	90	151	141	70	62	82	70	79	82	96	98	79	73	64	70	79	82	70	71	212	58	67	135	65	131	72
ST20111681	142	54	148	60	140	64	149	161	72	62	137	133	153	137	150	153	165	165	150	140	143	149	150	153	145	142	133	137	134	72	140	52	143	137
ST20111701	145	57	151	61	143	65	152	164	73	65	140	136	156	140	153	156	168	168	153	143	146	152	153	156	148	145	134	140	137	75	143	53	146	140	61
ST20111813	64	120	70	128	62	132	71	83	140	130	47	55	75	47	72	75	87	72	67	47	65	71	72	69	67	64	201	59	46	124	62	120	65	59	126	129
ST20111816	77	133	83	141	75	145	84	96	153	143	72	68	88	72	85	88	100	100	85	75	78	84	85	88	80	77	214	72	69	137	75	133	78	72	139	142	61
ST20111849	117	29	123	35	115	39	124	136	47	37	112	108	128	112	125	128	140	140	125	115	118	124	125	128	120	117	108	112	109	47	115	27	118	112	25	36	101	114
ST20111850	77	133	83	141	75	145	84	96	153	143	50	68	88	60	85	88	100	90	85	65	78	84	85	88	80	77	214	72	59	137	75	133	78	72	139	142	49	74	114
ST20111852	71	129	77	137	69	141	78	90	149	139	68	62	82	68	79	82	94	91	74	66	72	78	79	76	74	71	210	66	65	133	69	129	72	66	135	138	51	70	110	70
ST20111853	90	146	96	154	88	158	97	109	166	156	85	81	101	85	98	101	113	113	98	88	91	97	98	101	93	90	227	85	82	150	88	146	91	85	152	155	74	87	127	87	83
ST20111940	145	57	151	57	143	57	152	164	61	65	140	136	156	140	153	156	168	168	153	143	146	152	153	156	148	145	130	140	137	75	143	53	146	140	61	62	129	142	36	142	138	155
ST20111941	78	138	84	146	76	150	77	97	158	148	77	69	89	77	86	89	103	105	86	80	71	77	86	89	77	78	219	53	74	142	72	138	79	65	144	147	66	79	119	79	73	92	147
ST20111943	75	135	61	143	73	147	82	94	155	145	74	66	86	74	65	68	100	102	83	77	76	82	63	68	78	55	216	70	71	139	73	135	76	70	141	144	63	76	116	76	70	89	144	77
ST20111961	76	132	82	140	74	144	83	95	152	142	61	67	87	61	84	87	99	73	84	50	77	83	84	87	79	76	213	71	48	136	74	132	77	71	138	141	50	73	113	63	69	86	141	78	75
ST20111972	81	147	91	155	81	159	94	106	167	157	86	70	92	86	95	98	112	114	87	89	88	94	93	98	90	85	228	82	83	151	85	147	80	82	153	156	75	88	128	88	82	101	156	89	86	87
ST20111975	87	143	93	151	85	155	94	106	163	153	72	78	98	72	95	98	110	84	95	61	88	94	95	98	90	87	224	82	59	147	85	143	88	82	149	152	61	84	124	74	80	97	152	89	86	59	98
ST20111990	89	145	95	153	87	157	96	108	165	155	74	80	100	74	97	100	112	86	97	63	90	96	97	100	92	89	226	84	61	149	87	145	90	84	151	154	63	86	126	76	82	99	154	91	88	61	100	70
ST20111993	70	134	80	142	68	146	81	93	154	144	73	61	81	73	82	85	99	101	78	76	75	81	82	85	77	74	215	69	70	138	72	134	71	69	140	143	62	75	115	75	69	88	143	76	73	74	81	85	87
[truncated: 1 more columns]
