# Supplementary material for: Routine Whole-Genome Sequencing for Outbreak Investigations of Staphylococcus aureus in a National Reference Center
Source: Front Microbiol. 2018 Mar 20;9:511. doi: 10.3389/fmicb.2018.00511 (PMC5869177; doi:10.3389/fmicb.2018.00511)
Supplement: TABLE S5 — CC1 SNPs matrix. [file Table_5.XLSX]

## Sheet: CC1 SNPs Matrix
		CC1 Patient1	CC1 Patient1	CC1 Patient1	CC1 Patient1	CC1 Patient1	CC1 Patient2	CC1 Patient1	CC1 Patient2	CC1 outbreak2 patient A	CC1 outbreak2 patient B	CC1 outbreak2 patient C	CC1 outbreak2 patient A	CC1 Patient2	CC1 Patient2	CC1 Patient1	CC1 outbreak1 patient A	CC1 outbreak1 patient B	CC1 outbreak1 patient C	CC1 outbreak1 patient D	CC1 outbreak1 patient A	CC1 outbreak1 patient A
		ST20090750	ST20090751	ST20091090	ST20091091	ST20091419	ST20100651	ST20101308	ST20101486	ST20101493	ST20101494	ST20101495	ST20101496	ST20101701	ST20110191	ST20120474	ST20131699	ST20140191	ST20140297	ST20140707	ST20140742	ST20141092
CC1 Patient1	ST20090751	1
CC1 Patient1	ST20091090	1	0
CC1 Patient1	ST20091091	1	0	0
CC1 Patient1	ST20091419	2	1	1	1
CC1 Patient2	ST20100651	13	12	12	12	13
CC1 Patient1	ST20101308	1	0	0	0	1	12
CC1 Patient2	ST20101486	8	7	7	7	8	5	7
CC1 outbreak2 patient A	ST20101493	136	135	135	135	136	139	135	134
CC1 outbreak2 patient B	ST20101494	138	137	137	137	138	141	137	136	2
CC1 outbreak2 patient C	ST20101495	138	137	137	137	138	141	137	136	2	0
CC1 outbreak2 patient A	ST20101496	136	135	135	135	136	139	135	134	0	2	2
CC1 Patient2	ST20101701	10	9	9	9	10	7	9	2	136	138	138	136
CC1 Patient2	ST20110191	13	12	12	12	13	10	12	5	139	141	141	139	7
CC1 Patient1	ST20120474	4	3	3	3	4	15	3	10	138	140	140	138	12	15
CC1 outbreak2 patient A	ST20131699	151	150	150	150	151	154	150	149	41	43	43	41	151	154	153
CC1 outbreak2 patient B	ST20140191	149	148	148	148	149	152	148	147	39	41	41	39	149	152	151	6
CC1 outbreak2 patient C	ST20140297	147	146	146	146	147	150	146	145	37	39	39	37	147	150	149	12	10
CC1 outbreak2 patient D	ST20140707	146	145	145	145	146	149	145	144	36	38	38	36	146	149	148	9	7	7
CC1 outbreak2 patient A	ST20140742	151	150	150	150	151	154	150	149	41	43	43	41	151	154	153	0	6	12	9
CC1 outbreak2 patient A	ST20141092	151	150	150	150	151	154	150	149	41	43	43	41	151	154	153	0	6	12	9	0
