# Supplementary material for: Routine Whole-Genome Sequencing for Outbreak Investigations of Staphylococcus aureus in a National Reference Center
Source: Front Microbiol. 2018 Mar 20;9:511. doi: 10.3389/fmicb.2018.00511 (PMC5869177; doi:10.3389/fmicb.2018.00511)
Supplement: TABLE S6 — CC30 SNPs matrix. [file Table_6.XLS]

## Sheet: CC30 SNPs Matrix
	HT20060854	HT20060855	HT20060892	HT20060893	HT20060895	HT20060899	HT20060900	HT20060901	HT20060902	HT20060905	HT20060906	HT20060907	HT20060908	HT20060913	HT20060914	HT20060923	HT20060924	HT20060925
HT20060855	1
HT20060892	8	9
HT20060893	5	6	5
HT20060895	7	8	7	4
HT20060899	0	1	8	5	7
HT20060900	0	1	8	5	7	0
HT20060901	0	1	8	5	7	0	0
HT20060902	0	1	8	5	7	0	0	0
HT20060905	5	6	5	0	4	5	5	5	5
HT20060906	9	10	9	6	4	9	9	9	9	6
HT20060907	9	10	9	6	4	9	9	9	9	6	0
HT20060908	10	11	10	7	5	10	10	10	10	7	1	1
HT20060913	0	1	8	5	7	0	0	0	0	5	9	9	10
HT20060914	1	2	7	4	6	1	1	1	1	4	8	8	9	1
HT20060923	0	1	8	5	7	0	0	0	0	5	9	9	10	0	1
HT20060924	1	2	7	4	6	1	1	1	1	4	8	8	9	1	0	1
HT20060925	10	11	6	7	9	10	10	10	10	7	11	11	12	10	9	10	9
HT20060926	5	6	5	0	4	5	5	5	5	0	6	6	7	5	4	5	4	7
