# Supplementary material for: Routine Whole-Genome Sequencing for Outbreak Investigations of Staphylococcus aureus in a National Reference Center
Source: Front Microbiol. 2018 Mar 20;9:511. doi: 10.3389/fmicb.2018.00511 (PMC5869177; doi:10.3389/fmicb.2018.00511)
Supplement: TABLE S7 — CC5 SNPs matrix. [file Table_7.XLSX]

## Sheet: CC5 SNPs Matrix
	ST20110610	ST20110611	ST20110612	ST20110613	ST20110614	ST20110615	ST20110616	ST20110617	ST20110618	ST20110619	ST20110620	ST20110621	ST20110622	ST20110623	ST20110624	ST20110625	ST20110626	ST20110627	ST20110628	ST20110629	ST20110630	ST20110631	ST20110632	ST20110633	ST20110634	ST20110635	ST20110636	ST20110637	ST20110638	ST20110639	ST20110640	ST20131948	ST20140283	ST20140315	ST20140352	ST20141030	ST20141148	ST20141154	ST20141155	ST20141156
HT20030749	168	139	140	134	139	139	145	138	137	137	137	139	138	137	138	138	137	142	146	139	135	135	141	141	136	136	137	139	139	139	136	183	149	146	174	177	177	147	149	146
ST20110610		181	182	176	181	181	187	180	179	179	179	181	180	179	180	180	179	130	186	181	171	171	183	183	178	178	179	181	181	181	178	223	173	188	162	165	165	189	191	188
ST20110611			9	5	6	6	12	7	6	6	6	6	5	6	7	7	6	155	159	2	148	148	4	84	7	7	6	2	2	8	7	196	162	89	187	190	190	14	16	13
ST20110612				6	9	9	15	6	5	5	5	9	8	5	6	6	5	156	160	9	149	149	11	85	8	8	5	9	9	7	8	197	163	90	188	191	191	17	19	16
ST20110613					5	5	11	4	3	3	3	5	4	3	4	4	3	150	154	5	143	143	7	79	2	2	3	5	5	5	2	191	157	84	182	185	185	13	15	12
ST20110614						2	12	7	6	6	6	2	1	6	7	7	6	155	159	6	148	148	8	84	7	7	6	6	6	8	7	196	162	89	187	190	190	14	16	13
ST20110615							12	7	6	6	6	0	1	6	7	7	6	155	159	6	148	148	8	84	7	7	6	6	6	8	7	196	162	89	187	190	190	14	16	13
ST20110616								13	12	12	12	12	11	12	13	13	12	161	165	12	154	154	14	90	13	13	12	12	12	14	13	202	168	95	193	196	196	20	22	19
ST20110617									1	1	1	7	6	1	2	2	1	154	158	7	147	147	9	83	6	6	1	7	7	3	6	195	161	88	186	189	189	15	17	14
ST20110618										0	0	6	5	0	1	1	0	153	157	6	146	146	8	82	5	5	0	6	6	2	5	194	160	87	185	188	188	14	16	13
ST20110619											0	6	5	0	1	1	0	153	157	6	146	146	8	82	5	5	0	6	6	2	5	194	160	87	185	188	188	14	16	13
ST20110620												6	5	0	1	1	0	153	157	6	146	146	8	82	5	5	0	6	6	2	5	194	160	87	185	188	188	14	16	13
ST20110621													1	6	7	7	6	155	159	6	148	148	8	84	7	7	6	6	6	8	7	196	162	89	187	190	190	14	16	13
ST20110622														5	6	6	5	154	158	5	147	147	7	83	6	6	5	5	5	7	6	195	161	88	186	189	189	13	15	12
ST20110623															1	1	0	153	157	6	146	146	8	82	5	5	0	6	6	2	5	194	160	87	185	188	188	14	16	13
ST20110624																0	1	154	158	7	147	147	9	83	6	6	1	7	7	3	6	195	161	88	186	189	189	15	17	14
ST20110625																	1	154	158	7	147	147	9	83	6	6	1	7	7	3	6	195	161	88	186	189	189	15	17	14
ST20110626																		153	157	6	146	146	8	82	5	5	0	6	6	2	5	194	160	87	185	188	188	14	16	13
ST20110627																			160	155	145	145	157	157	152	152	153	155	155	155	152	197	147	162	132	135	135	163	165	162
ST20110628																				159	153	153	161	161	156	156	157	159	159	159	156	189	167	166	192	195	195	167	169	166
ST20110629																					148	148	4	84	7	7	6	0	0	8	7	196	162	89	187	190	190	14	16	13
ST20110630																						0	150	150	145	145	146	148	148	148	145	190	152	155	177	180	180	156	158	155
ST20110631																							150	150	145	145	146	148	148	148	145	190	152	155	177	180	180	156	158	155
ST20110632																								86	9	9	8	4	4	10	9	198	164	91	189	192	192	16	18	15
ST20110633																									81	81	82	84	84	84	81	198	164	81	189	192	192	92	94	91
ST20110634																										0	5	7	7	7	0	193	159	86	184	187	187	15	17	14
ST20110635																											5	7	7	7	0	193	159	86	184	187	187	15	17	14
ST20110636																												6	6	2	5	194	160	87	185	188	188	14	16	13
ST20110637																													0	8	7	196	162	89	187	190	190	14	16	13
ST20110638																														8	7	196	162	89	187	190	190	14	16	13
ST20110639																															7	196	162	89	187	190	190	16	18	15
ST20110640																																193	159	86	184	187	187	15	17	14
ST20131948																																	204	203	229	232	232	204	206	203
ST20140283																																		169	179	182	182	170	172	169
ST20140315																																			194	197	197	97	99	96
ST20140352																																				129	129	195	197	194
ST20141030																																					0	198	200	197
ST20141148																																						198	200	197
ST20141154																																							4	1
ST20141155																																								3
